# Supplementary material for: Association of PARP1-specific polymorphisms and haplotypes with non-small cell lung cancer subtypes
Source: PLoS One. 2020 Dec 7;15(12):e0243509. doi: 10.1371/journal.pone.0243509 (PMC7721167; doi:10.1371/journal.pone.0243509)
Supplement: S3 File — (ZIP) [file pone.0243509.s003.zip]

Archive with 20 entries (17 files):
- Supplymentary_data/
- Supplymentary_data/PARP1_imputed_tumor_normal.map
- __MACOSX/
- __MACOSX/Supplymentary_data/
- __MACOSX/Supplymentary_data/._PARP1_imputed_tumor_normal.map
- Supplymentary_data/PARP1_ped_5SNPs.ped
- __MACOSX/Supplymentary_data/._PARP1_ped_5SNPs.ped
- Supplymentary_data/Protein_expression.xlsx
- __MACOSX/Supplymentary_data/._Protein_expression.xlsx
- Supplymentary_data/PARP1_imputed_tumor_normal.ped
- __MACOSX/Supplymentary_data/._PARP1_imputed_tumor_normal.ped
- Supplymentary_data/PARP1_map_5SNPs.map
- __MACOSX/Supplymentary_data/._PARP1_map_5SNPs.map
- Supplymentary_data/mRNA_expression.xlsx
- __MACOSX/Supplymentary_data/._mRNA_expression.xlsx
- Supplymentary_data/Demographic_info.xlsx
- __MACOSX/Supplymentary_data/._Demographic_info.xlsx
- Supplymentary_data/5SNP_genotyping.xlsx
- __MACOSX/Supplymentary_data/._5SNP_genotyping.xlsx
- __MACOSX/._Supplymentary_data
