# Supplementary material for: Association of PARP1-specific polymorphisms and haplotypes with non-small cell lung cancer subtypes
Source: PLoS One. 2020 Dec 7;15(12):e0243509. doi: 10.1371/journal.pone.0243509 (PMC7721167; doi:10.1371/journal.pone.0243509)
Supplement: S3 File — (ZIP) [file pone.0243509.s003.zip › Supplymentary_data/PARP1_imputed_tumor_normal.map]

0	rs1136410	0	226555302
0	rs3219123:226555348:G:A	0	226555348
0	rs182600293:226555435:T:A	0	226555435
0	1:226555465:T:C	0	226555465
0	1:226555551:G:A	0	226555551
0	1:226555616:T:A	0	226555616
0	1:226555639:A:C	0	226555639
0	rs138001934:226555644:G:C	0	226555644
0	1:226555756:G:A	0	226555756
0	rs1805413:226555837:G:A	0	226555837
0	rs112410306:226555895:G:A	0	226555895
0	1:226555906:A:T	0	226555906
0	1:226555946:A:G	0	226555946
0	1:226556002:G:T	0	226556002
0	rs149478982:226556054:C:T	0	226556054
0	1:226556064:A:T	0	226556064
0	1:226556073:C:T	0	226556073
0	rs1805400:226556094:T:C	0	226556094
0	rs190640547:226556095:T:C	0	226556095
0	rs143879404:226556109:T:C	0	226556109
0	rs3219122:226556114:C:A	0	226556114
0	1:226556130:G:A	0	226556130
0	rs1805402:226556150:G:A	0	226556150
0	rs3219121:226556155:A:G	0	226556155
0	1:226556163:C:T	0	226556163
0	rs3219120:226556164:G:A	0	226556164
0	1:226556177:T:C	0	226556177
0	rs74469296:226556207:C:T	0	226556207
0	1:226556232:C:T	0	226556232
0	1:226556277:G:A	0	226556277
0	rs142895148:226556426:C:T	0	226556426
0	rs3219119:226556443:A:T	0	226556443
0	1:226556502:T:C	0	226556502
0	1:226556535:C:T	0	226556535
0	1:226556574:C:T	0	226556574
0	1:226556601:A:G	0	226556601
0	1:226556611:G:A	0	226556611
0	1:226556642:C:G	0	226556642
0	rs3219117:226556676:T:A	0	226556676
0	1:226556697:C:T	0	226556697
0	1:226556718:C:T	0	226556718
0	rs3219116:226556724:G:C	0	226556724
0	rs181596116:226556786:G:A	0	226556786
0	1:226556802:A:G	0	226556802
0	1:226556819:A:C	0	226556819
0	1:226556873:G:A	0	226556873
0	1:226556933:C:T	0	226556933
0	rs3219115:226556941:C:T	0	226556941
0	1:226556968:G:A	0	226556968
0	rs3219114:226556971:C:T	0	226556971
0	1:226557051:C:T	0	226557051
0	rs190123718:226557091:C:T	0	226557091
0	1:226557092:G:A	0	226557092
0	1:226557133:T:A	0	226557133
0	1:226557173:T:C	0	226557173
0	1:226557253:T:A	0	226557253
0	1:226557273:T:G	0	226557273
0	1:226557340:C:G	0	226557340
0	rs182388252:226557452:T:C	0	226557452
0	1:226557462:T:C	0	226557462
0	1:226557474:A:G	0	226557474
0	1:226557483:C:G	0	226557483
0	rs186248463:226557486:C:A	0	226557486
0	rs3219112:226557504:A:C	0	226557504
0	1:226557514:C:T	0	226557514
0	rs191954023:226557541:C:T	0	226557541
0	1:226557565:C:A	0	226557565
0	1:226557567:A:G	0	226557567
0	rs145262980:226557714:C:G	0	226557714
0	1:226557775:G:C	0	226557775
0	1:226557871:A:C	0	226557871
0	rs3219111:226557876:C:T	0	226557876
0	rs3219110:226557878:T:C	0	226557878
0	1:226557894:C:G	0	226557894
0	1:226557950:A:T	0	226557950
0	rs113876287:226557983:T:C	0	226557983
0	rs150978127:226557998:C:T	0	226557998
0	1:226557999:G:A	0	226557999
0	rs184159355:226558034:T:C	0	226558034
0	1:226558042:C:G	0	226558042
0	rs370344345:226558090:G:A	0	226558090
0	rs201047974:226558101:G:C	0	226558101
0	rs13306138:226558207:C:T	0	226558207
0	rs149789506:226558228:C:G	0	226558228
0	rs370628368:226558238:C:T	0	226558238
0	rs199840266:226558266:T:A	0	226558266
0	rs73089862:226558271:G:A	0	226558271
0	1:226558287:G:A	0	226558287
0	1:226558312:C:A	0	226558312
0	rs116578167:226558318:C:T	0	226558318
0	1:226558341:C:T	0	226558341
0	1:226558344:G:A	0	226558344
0	1:226558394:G:A	0	226558394
0	1:226558398:T:C	0	226558398
0	1:226558453:C:T	0	226558453
0	rs145714057:226558467:C:A	0	226558467
0	1:226558487:A:G	0	226558487
0	rs187463400:226558490:C:T	0	226558490
0	rs111700994:226558496:C:T	0	226558496
0	rs112457785:226558510:T:C	0	226558510
0	1:226558534:T:C	0	226558534
0	rs115213846:226558633:G:C	0	226558633
0	1:226558747:G:A	0	226558747
0	1:226558776:A:G	0	226558776
0	1:226558781:T:G	0	226558781
0	1:226558859:T:C	0	226558859
0	rs114730401:226558929:C:T	0	226558929
0	1:226558980:C:T	0	226558980
0	rs77572260:226559018:C:G	0	226559018
0	rs114462312:226559027:G:A	0	226559027
0	1:226559033:G:A	0	226559033
0	rs192010271:226559076:G:A	0	226559076
0	1:226559087:C:G	0	226559087
0	1:226559092:C:T	0	226559092
0	1:226559258:G:A	0	226559258
0	rs183103860:226559265:T:C	0	226559265
0	1:226559292:C:T	0	226559292
0	1:226559293:G:A	0	226559293
0	1:226559445:G:A	0	226559445
0	1:226559451:A:C	0	226559451
0	1:226559546:A:C	0	226559546
0	1:226559586:G:A	0	226559586
0	1:226559606:G:A	0	226559606
0	1:226559650:G:A	0	226559650
0	1:226559685:A:C	0	226559685
0	rs186981922:226559718:G:A	0	226559718
0	1:226559751:G:C	0	226559751
0	1:226559770:G:A	0	226559770
0	rs372400286:226559787:C:A	0	226559787
0	1:226559793:C:T	0	226559793
0	1:226559858:G:C	0	226559858
0	rs192926407:226559906:T:G	0	226559906
0	1:226559917:A:C	0	226559917
0	1:226559921:G:A	0	226559921
0	rs115009642:226560025:C:T	0	226560025
0	rs184346478:226560043:T:C	0	226560043
0	rs146648022:226560081:T:C	0	226560081
0	1:226560096:G:T	0	226560096
0	1:226560102:A:G	0	226560102
0	rs113254998:226560105:G:A	0	226560105
0	1:226560147:T:A	0	226560147
0	1:226560243:G:A	0	226560243
0	rs116435355:226560259:C:G	0	226560259
0	rs189580586:226560272:A:G	0	226560272
0	rs141412755:226560284:G:A	0	226560284
0	rs145125384:226560291:G:A	0	226560291
0	rs192893:226560324:C:T	0	226560324
0	1:226560354:G:A	0	226560354
0	1:226560427:A:G	0	226560427
0	rs185558137:226560463:G:A	0	226560463
0	1:226560469:G:A	0	226560469
0	1:226560477:G:C	0	226560477
0	rs189413540:226560508:A:T	0	226560508
0	1:226560525:C:T	0	226560525
0	rs148344258:226560587:C:G	0	226560587
0	1:226560588:C:T	0	226560588
0	rs141685839:226560642:A:C	0	226560642
0	rs181377880:226560681:G:A	0	226560681
0	rs150101191:226560692:C:A	0	226560692
0	rs150101191:226560692:C:G	0	226560692
0	1:226560695:G:A	0	226560695
0	1:226560711:G:A	0	226560711
0	rs112685249:226560717:G:C	0	226560717
0	rs117067838:226560754:C:T	0	226560754
0	rs188510552:226560797:G:C	0	226560797
0	1:226560803:G:A	0	226560803
0	1:226560862:T:C	0	226560862
0	rs181591437:226560920:G:T	0	226560920
0	rs78797064:226560976:T:G	0	226560976
0	1:226560977:G:C	0	226560977
0	1:226561061:G:C	0	226561061
0	rs3754376:226561064:C:A	0	226561064
0	rs3754375:226561065:A:G	0	226561065
0	rs138448768:226561133:C:T	0	226561133
0	rs907193:226561188:G:A	0	226561188
0	1:226561205:G:A	0	226561205
0	rs907192:226561225:C:T	0	226561225
0	1:226561331:A:C	0	226561331
0	1:226561342:C:T	0	226561342
0	rs191158175:226561394:G:A	0	226561394
0	rs1109032:226561403:A:T	0	226561403
0	rs182629243:226561423:G:T	0	226561423
0	1:226561477:A:G	0	226561477
0	rs3219108:226561517:G:A	0	226561517
0	rs186338255:226561520:G:T	0	226561520
0	1:226561546:C:T	0	226561546
0	rs907191:226561548:A:G	0	226561548
0	1:226561573:T:C	0	226561573
0	rs3219107:226561603:G:A	0	226561603
0	1:226561639:T:G	0	226561639
0	rs142718946:226561652:T:C	0	226561652
0	1:226561743:A:C	0	226561743
0	rs2377312:226561761:G:C	0	226561761
0	1:226561812:C:T	0	226561812
0	rs147348031:226561819:T:C	0	226561819
0	1:226561823:T:C	0	226561823
0	1:226561847:C:T	0	226561847
0	1:226561852:A:G	0	226561852
0	rs139795328:226561879:A:G	0	226561879
0	rs143702151:226561897:C:T	0	226561897
0	1:226561909:A:T	0	226561909
0	1:226561919:G:T	0	226561919
0	1:226562073:A:G	0	226562073
0	rs1805401:226562112:C:G	0	226562112
0	1:226562116:G:A	0	226562116
0	rs182874986:226562134:C:G	0	226562134
0	1:226562284:C:T	0	226562284
0	rs144054503:226562316:C:A	0	226562316
0	1:226562355:C:A	0	226562355
0	rs148653874:226562362:C:T	0	226562362
0	rs373071850:226562409:T:C	0	226562409
0	rs3219105:226562445:A:G	0	226562445
0	rs187643656:226562472:A:G	0	226562472
0	1:226562506:A:C	0	226562506
0	1:226562521:C:T	0	226562521
0	rs192645109:226562533:A:G	0	226562533
0	1:226562593:G:A	0	226562593
0	rs3219104:226562621:A:C	0	226562621
0	rs3219103:226562624:T:C	0	226562624
0	1:226562639:T:C	0	226562639
0	1:226562696:T:C	0	226562696
0	1:226562737:A:G	0	226562737
0	1:226562742:C:T	0	226562742
0	rs183419101:226562754:C:T	0	226562754
0	rs3219102:226562761:G:C	0	226562761
0	rs3219101:226562779:A:G	0	226562779
0	rs3219100:226562849:A:C	0	226562849
0	1:226562967:T:C	0	226562967
0	1:226563008:G:A	0	226563008
0	1:226563012:A:G	0	226563012
0	1:226563128:C:T	0	226563128
0	1:226563181:C:A	0	226563181
0	1:226563263:T:A	0	226563263
0	rs3219099:226563389:C:T	0	226563389
0	rs151286778:226563417:C:T	0	226563417
0	1:226563458:T:C	0	226563458
0	rs3219098:226563543:G:A	0	226563543
0	rs114221477:226563554:A:G	0	226563554
0	rs192629053:226563558:T:C	0	226563558
0	rs183635496:226563567:G:A	0	226563567
0	rs376669937:226563653:G:A	0	226563653
0	rs139612626:226563699:T:A	0	226563699
0	rs3219097:226563730:T:C	0	226563730
0	1:226563766:G:C	0	226563766
0	rs3219096:226563815:T:C	0	226563815
0	rs189174022:226563821:G:C	0	226563821
0	1:226563825:A:G	0	226563825
0	rs2027440:226563859:C:T	0	226563859
0	1:226563866:T:G	0	226563866
0	rs3219095:226563882:T:C	0	226563882
0	1:226563903:C:T	0	226563903
0	rs192663184:226563906:C:A	0	226563906
0	rs3219094:226564013:A:T	0	226564013
0	1:226564020:A:G	0	226564020
0	rs141452974:226564025:T:C	0	226564025
0	rs76280513:226564074:C:T	0	226564074
0	1:226564075:G:A	0	226564075
0	1:226564079:A:T	0	226564079
0	1:226564092:C:T	0	226564092
0	1:226564120:A:G	0	226564120
0	rs150259859:226564280:G:A	0	226564280
0	rs3219093:226564291:G:A	0	226564291
0	1:226564320:A:G	0	226564320
0	1:226564335:G:A	0	226564335
0	rs190347221:226564468:T:C	0	226564468
0	1:226564498:C:T	0	226564498
0	1:226564501:G:A	0	226564501
0	rs3219092:226564505:C:T	0	226564505
0	rs145813163:226564509:T:C	0	226564509
0	1:226564515:G:A	0	226564515
0	rs186361971:226564630:G:A	0	226564630
0	rs3219090:226564691:T:C	0	226564691
0	rs148992778:226564708:T:A	0	226564708
0	1:226564709:G:A	0	226564709
0	rs201142008:226564774:T:G	0	226564774
0	rs375007292:226564786:G:A	0	226564786
0	1:226564803:G:A	0	226564803
0	rs13306137:226564836:G:A	0	226564836
0	rs200966933:226564854:C:T	0	226564854
0	rs138228205:226564855:G:A	0	226564855
0	1:226564877:C:T	0	226564877
0	1:226564881:C:T	0	226564881
0	rs139083979:226564890:T:C	0	226564890
0	1:226564968:C:T	0	226564968
0	rs2271346:226565049:T:G	0	226565049
0	rs376558335:226565055:A:C	0	226565055
0	rs3219088:226565062:G:T	0	226565062
0	1:226565104:T:G	0	226565104
0	rs371574902:226565133:A:G	0	226565133
0	1:226565153:A:G	0	226565153
0	1:226565175:T:A	0	226565175
0	1:226565263:C:T	0	226565263
0	rs3219087:226565272:G:A	0	226565272
0	1:226565283:A:G	0	226565283
0	1:226565352:T:C	0	226565352
0	1:226565371:A:G	0	226565371
0	1:226565391:G:C	0	226565391
0	rs180674861:226565439:G:T	0	226565439
0	1:226565481:G:A	0	226565481
0	rs115275725:226565483:C:T	0	226565483
0	rs146936586:226565500:C:G	0	226565500
0	1:226565502:T:C	0	226565502
0	rs137869574:226565527:A:G	0	226565527
0	1:226565535:C:G	0	226565535
0	1:226565537:G:A	0	226565537
0	1:226565541:T:C	0	226565541
0	rs116718184:226565598:C:A	0	226565598
0	rs185337375:226565608:T:C	0	226565608
0	1:226565646:T:C	0	226565646
0	rs190983959:226565686:T:G	0	226565686
0	rs3219085:226565691:G:T	0	226565691
0	rs143739774:226565798:T:A	0	226565798
0	rs114154260:226565801:A:C	0	226565801
0	rs150576556:226565802:C:T	0	226565802
0	1:226565823:C:G	0	226565823
0	1:226565840:C:T	0	226565840
0	1:226565913:A:G	0	226565913
0	1:226565970:T:C	0	226565970
0	1:226566018:C:T	0	226566018
0	1:226566069:C:G	0	226566069
0	rs138643281:226566094:T:A	0	226566094
0	rs3219084:226566095:G:A	0	226566095
0	1:226566215:T:C	0	226566215
0	1:226566284:C:A	0	226566284
0	1:226566305:T:C	0	226566305
0	rs3219083:226566338:C:T	0	226566338
0	1:226566376:C:T	0	226566376
0	rs3219082:226566401:T:G	0	226566401
0	1:226566470:A:G	0	226566470
0	1:226566523:G:A	0	226566523
0	1:226566601:C:A	0	226566601
0	1:226566631:C:A	0	226566631
0	rs139640922:226566671:C:T	0	226566671
0	rs144266303:226566680:C:T	0	226566680
0	1:226566713:G:A	0	226566713
0	rs182017266:226566725:T:G	0	226566725
0	rs907190:226566726:A:C	0	226566726
0	rs146065530:226566765:A:G	0	226566765
0	1:226566798:C:T	0	226566798
0	rs369800142:226566804:C:A	0	226566804
0	1:226566862:C:T	0	226566862
0	1:226566902:G:A	0	226566902
0	rs116547814:226566959:C:T	0	226566959
0	rs200485374:226566961:C:T	0	226566961
0	rs732284:226567008:C:G	0	226567008
0	rs1805406:226567027:A:G	0	226567027
0	rs117095145:226567028:C:T	0	226567028
0	rs3219081:226567034:C:T	0	226567034
0	1:226567046:C:T	0	226567046
0	rs191702810:226567065:G:A	0	226567065
0	1:226567103:C:G	0	226567103
0	1:226567160:A:G	0	226567160
0	1:226567170:C:T	0	226567170
0	rs2271345:226567172:A:C	0	226567172
0	rs139998349:226567192:C:T	0	226567192
0	rs201653997:226567224:G:C	0	226567224
0	rs3219080:226567241:C:T	0	226567241
0	rs146636298:226567298:C:T	0	226567298
0	1:226567350:G:A	0	226567350
0	1:226567362:A:C	0	226567362
0	rs374868606:226567398:G:A	0	226567398
0	1:226567435:T:A	0	226567435
0	rs369338473:226567449:G:A	0	226567449
0	rs2271344:226567554:C:T	0	226567554
0	rs151336159:226567555:G:A	0	226567555
0	rs2271343:226567563:C:G	0	226567563
0	1:226567568:T:G	0	226567568
0	rs200340119:226567597:T:C	0	226567597
0	rs372277407:226567601:G:A	0	226567601
0	rs183533639:226567661:G:A	0	226567661
0	rs138072805:226567724:C:G	0	226567724
0	rs138653264:226567741:C:T	0	226567741
0	1:226567793:A:C	0	226567793
0	rs139399785:226567812:G:T	0	226567812
0	rs201739264:226567875:T:C	0	226567875
0	rs377296569:226567891:C:A	0	226567891
0	rs140594624:226567924:C:A	0	226567924
0	1:226567968:C:T	0	226567968
0	rs61835379:226568005:C:T	0	226568005
0	1:226568048:T:C	0	226568048
0	rs370893993:226568064:C:G	0	226568064
0	1:226568145:T:C	0	226568145
0	1:226568168:C:T	0	226568168
0	1:226568201:A:T	0	226568201
0	1:226568211:A:C	0	226568211
0	rs150042904:226568288:T:C	0	226568288
0	1:226568318:G:A	0	226568318
0	1:226568356:T:C	0	226568356
0	1:226568370:C:G	0	226568370
0	rs3219078:226568382:A:G	0	226568382
0	rs75460660:226568553:C:T	0	226568553
0	rs182173414:226568589:A:G	0	226568589
0	rs186821825:226568630:C:T	0	226568630
0	rs192406510:226568648:C:T	0	226568648
0	1:226568649:G:A	0	226568649
0	rs1805410:226568665:T:C	0	226568665
0	1:226568678:C:T	0	226568678
0	rs184819752:226568707:G:A	0	226568707
0	rs377100609:226568744:T:C	0	226568744
0	rs115632990:226568753:T:C	0	226568753
0	rs147711929:226568798:T:C	0	226568798
0	rs61731503:226568824:G:A	0	226568824
0	rs150379323:226568861:C:T	0	226568861
0	rs3219077:226568984:A:C	0	226568984
0	1:226569013:A:G	0	226569013
0	1:226569033:G:C	0	226569033
0	1:226569047:C:T	0	226569047
0	1:226569050:G:A	0	226569050
0	rs73089874:226569090:G:A	0	226569090
0	rs78480285:226569156:C:T	0	226569156
0	rs3219076:226569157:G:A	0	226569157
0	rs112573274:226569159:G:A	0	226569159
0	rs193051860:226569181:C:T	0	226569181
0	rs146946442:226569189:C:T	0	226569189
0	1:226569195:A:G	0	226569195
0	1:226569220:T:C	0	226569220
0	1:226569222:C:T	0	226569222
0	rs3219075:226569241:C:T	0	226569241
0	1:226569278:C:T	0	226569278
0	rs375482712:226569280:C:T	0	226569280
0	rs3219073	0	226569375
0	rs189683054:226569393:C:T	0	226569393
0	1:226569443:T:C	0	226569443
0	rs142007772:226569475:T:C	0	226569475
0	rs181400310:226569477:C:T	0	226569477
0	1:226569483:G:C	0	226569483
0	1:226569519:C:T	0	226569519
0	rs3219072:226569686:T:C	0	226569686
0	rs3219071:226569706:C:T	0	226569706
0	rs183762563:226569757:A:G	0	226569757
0	rs3219070:226569766:G:A	0	226569766
0	1:226569786:C:G	0	226569786
0	rs188427108:226569890:C:A	0	226569890
0	rs180934176:226569932:G:A	0	226569932
0	rs187270028:226569958:C:T	0	226569958
0	rs3219069:226569987:G:A	0	226569987
0	rs76086119:226570059:G:A	0	226570059
0	rs3219068:226570073:C:T	0	226570073
0	rs3219067:226570134:C:T	0	226570134
0	rs3219066:226570137:T:C	0	226570137
0	rs75082950:226570142:C:A	0	226570142
0	1:226570161:T:C	0	226570161
0	1:226570182:G:A	0	226570182
0	rs3219065:226570211:C:T	0	226570211
0	rs369220081:226570266:C:T	0	226570266
0	rs191982607:226570286:A:C	0	226570286
0	1:226570338:C:T	0	226570338
0	rs3219063:226570394:C:T	0	226570394
0	1:226570412:G:A	0	226570412
0	rs181635120:226570487:G:A	0	226570487
0	1:226570519:G:A	0	226570519
0	1:226570540:T:C	0	226570540
0	1:226570545:C:T	0	226570545
0	1:226570579:A:C	0	226570579
0	rs13306134:226570581:G:A	0	226570581
0	1:226570601:C:A	0	226570601
0	rs191414966:226570611:C:T	0	226570611
0	1:226570623:C:G	0	226570623
0	1:226570678:A:G	0	226570678
0	rs199581605:226570691:C:T	0	226570691
0	rs370053427:226570731:C:T	0	226570731
0	rs3219062:226570748:G:T	0	226570748
0	rs138576809:226570750:G:C	0	226570750
0	rs2230484:226570767:G:A	0	226570767
0	rs200129594:226570782:A:G	0	226570782
0	rs142852413:226570795:G:A	0	226570795
0	rs201783835:226570813:G:A	0	226570813
0	rs1805415	0	226570840
0	1:226570877:C:T	0	226570877
0	1:226570957:T:A	0	226570957
0	rs146105046:226571078:C:T	0	226571078
0	rs186604870:226571103:C:A	0	226571103
0	1:226571136:T:C	0	226571136
0	1:226571221:G:A	0	226571221
0	rs140071491:226571233:G:A	0	226571233
0	1:226571246:C:T	0	226571246
0	1:226571247:G:A	0	226571247
0	1:226571314:C:T	0	226571314
0	rs441588:226571318:C:A	0	226571318
0	1:226571470:T:C	0	226571470
0	1:226571522:T:C	0	226571522
0	rs2117114:226571619:G:A	0	226571619
0	rs117768957:226571655:T:C	0	226571655
0	rs6674070:226571670:G:C	0	226571670
0	1:226571703:G:A	0	226571703
0	1:226571757:C:G	0	226571757
0	1:226571794:T:C	0	226571794
0	rs182271641:226571815:G:A	0	226571815
0	1:226571856:C:A	0	226571856
0	1:226571898:T:C	0	226571898
0	1:226571901:C:T	0	226571901
0	1:226572012:C:A	0	226572012
0	rs73089880:226572065:T:C	0	226572065
0	rs78615666:226572066:G:A	0	226572066
0	1:226572209:C:T	0	226572209
0	1:226572300:T:C	0	226572300
0	rs188859530:226572350:G:A	0	226572350
0	1:226572391:C:T	0	226572391
0	rs11808699:226572437:C:G	0	226572437
0	rs193104023:226572450:G:C	0	226572450
0	1:226572472:T:C	0	226572472
0	rs3219060:226572483:G:T	0	226572483
0	rs149780519:226572499:T:C	0	226572499
0	1:226572510:G:A	0	226572510
0	1:226572534:T:C	0	226572534
0	1:226572560:G:A	0	226572560
0	rs116024943:226572597:T:C	0	226572597
0	1:226572608:C:T	0	226572608
0	1:226572689:C:A	0	226572689
0	1:226572721:G:A	0	226572721
0	1:226572724:G:C	0	226572724
0	1:226572734:G:A	0	226572734
0	1:226572752:A:G	0	226572752
0	1:226572779:C:T	0	226572779
0	1:226572788:G:C	0	226572788
0	rs3219058:226572794:C:T	0	226572794
0	rs144666198:226572840:T:C	0	226572840
0	rs148591128:226572882:C:T	0	226572882
0	1:226572922:C:T	0	226572922
0	rs142957367:226572939:T:G	0	226572939
0	rs147721767:226573024:T:C	0	226573024
0	1:226573035:C:T	0	226573035
0	rs188554542:226573044:C:T	0	226573044
0	1:226573050:T:C	0	226573050
0	rs142490827:226573082:C:T	0	226573082
0	1:226573145:G:A	0	226573145
0	1:226573185:G:A	0	226573185
0	rs191733508:226573206:T:C	0	226573206
0	rs3219057:226573216:C:T	0	226573216
0	1:226573224:T:C	0	226573224
0	rs61750984:226573274:G:A	0	226573274
0	rs374381502:226573320:G:A	0	226573320
0	rs149619679:226573339:G:A	0	226573339
0	rs200757349:226573349:G:A	0	226573349
0	rs1805414	0	226573364
0	1:226573371:C:T	0	226573371
0	rs1805408:226573402:T:C	0	226573402
0	rs200447443:226573418:C:T	0	226573418
0	rs184388703:226573491:A:G	0	226573491
0	1:226573549:T:C	0	226573549
0	1:226573623:T:C	0	226573623
0	rs147599699:226573645:A:T	0	226573645
0	rs115717703:226573683:A:G	0	226573683
0	1:226573701:G:T	0	226573701
0	1:226573821:G:A	0	226573821
0	rs3219056:226573832:G:A	0	226573832
0	1:226573841:C:T	0	226573841
0	rs55746957:226573846:C:T	0	226573846
0	1:226573863:C:T	0	226573863
0	rs150095918:226573879:C:T	0	226573879
0	1:226573895:G:A	0	226573895
0	rs3219055:226573914:T:C	0	226573914
0	1:226573935:C:T	0	226573935
0	rs148907718:226573955:A:T	0	226573955
0	1:226573957:T:G	0	226573957
0	1:226573976:C:T	0	226573976
0	rs138122145:226573979:C:T	0	226573979
0	rs3219054:226573985:C:T	0	226573985
0	rs13306121:226573988:C:A	0	226573988
0	rs201394101:226574006:C:T	0	226574006
0	1:226574087:A:C	0	226574087
0	1:226574111:G:A	0	226574111
0	rs200470832:226574134:C:T	0	226574134
0	1:226574157:C:G	0	226574157
0	1:226574171:G:C	0	226574171
0	1:226574195:C:T	0	226574195
0	rs186883401:226574338:T:C	0	226574338
0	1:226574350:G:A	0	226574350
0	1:226574383:G:C	0	226574383
0	rs367723923:226574388:G:C	0	226574388
0	rs142601514:226574450:G:T	0	226574450
0	1:226574533:A:C	0	226574533
0	1:226574537:T:C	0	226574537
0	rs3219053:226574554:C:T	0	226574554
0	1:226574555:G:A	0	226574555
0	rs189068533:226574598:G:A	0	226574598
0	rs12068649:226574722:T:C	0	226574722
0	1:226574735:G:A	0	226574735
0	1:226574776:T:C	0	226574776
0	1:226574797:C:T	0	226574797
0	1:226574821:T:A	0	226574821
0	1:226574823:A:G	0	226574823
0	rs181586232:226574835:C:T	0	226574835
0	1:226574840:C:T	0	226574840
0	1:226574872:C:T	0	226574872
0	1:226574925:C:T	0	226574925
0	rs185354295:226574992:C:A	0	226574992
0	rs190115779:226575035:C:G	0	226575035
0	1:226575044:T:G	0	226575044
0	1:226575110:A:G	0	226575110
0	rs73089884:226575170:C:T	0	226575170
0	1:226575198:C:G	0	226575198
0	1:226575223:C:G	0	226575223
0	1:226575240:C:A	0	226575240
0	rs2793383:226575303:A:G	0	226575303
0	1:226575395:G:T	0	226575395
0	1:226575461:C:G	0	226575461
0	rs3219051:226575483:T:C	0	226575483
0	1:226575489:A:G	0	226575489
0	rs3219050:226575548:G:A	0	226575548
0	rs75616422:226575665:T:C	0	226575665
0	rs2027439:226575749:T:C	0	226575749
0	1:226575757:C:T	0	226575757
0	rs114113278:226575844:G:A	0	226575844
0	1:226575926:G:A	0	226575926
0	rs111821831:226575943:C:T	0	226575943
0	1:226575983:C:G	0	226575983
0	1:226576002:A:G	0	226576002
0	1:226576053:C:T	0	226576053
0	rs150828547:226576078:A:G	0	226576078
0	rs3219049:226576127:T:C	0	226576127
0	rs72746764:226576189:T:C	0	226576189
0	1:226576204:G:C	0	226576204
0	rs182063358:226576261:A:G	0	226576261
0	rs2255403:226576270:A:G	0	226576270
0	rs2293464:226576296:G:A	0	226576296
0	rs199649644:226576325:T:A	0	226576325
0	rs186102417:226576329:G:A	0	226576329
0	rs3219048:226576335:A:G	0	226576335
0	rs3219047:226576336:G:A	0	226576336
0	rs139232092:226576415:G:A	0	226576415
0	rs149927756:226576418:A:G	0	226576418
0	rs192270493:226576469:C:T	0	226576469
0	1:226576521:C:T	0	226576521
0	rs183997550:226576530:A:G	0	226576530
0	1:226576564:G:C	0	226576564
0	1:226576637:A:G	0	226576637
0	1:226576683:T:C	0	226576683
0	rs3219046:226576710:G:A	0	226576710
0	1:226576715:G:A	0	226576715
0	1:226576759:G:C	0	226576759
0	rs149641143:226576826:G:C	0	226576826
0	rs4653445:226576906:T:C	0	226576906
0	1:226576999:G:T	0	226576999
0	1:226577031:A:C	0	226577031
0	rs189125875:226577074:A:T	0	226577074
0	rs147338417:226577156:G:T	0	226577156
0	rs3219045:226577185:C:T	0	226577185
0	rs114325399:226577241:A:G	0	226577241
0	1:226577244:C:T	0	226577244
0	1:226577245:G:A	0	226577245
0	rs932002:226577306:C:T	0	226577306
0	1:226577411:G:A	0	226577411
0	1:226577438:G:C	0	226577438
0	rs183056925:226577459:T:C	0	226577459
0	rs3219044:226577503:C:T	0	226577503
0	1:226577552:C:T	0	226577552
0	1:226577559:A:G	0	226577559
0	rs144858596:226577576:C:A	0	226577576
0	rs3219043:226577594:T:C	0	226577594
0	rs147924839:226577667:T:C	0	226577667
0	1:226577672:C:T	0	226577672
0	1:226577709:T:C	0	226577709
0	rs3219042:226577726:G:T	0	226577726
0	rs187027551:226577757:C:T	0	226577757
0	rs3219041:226577764:T:C	0	226577764
0	rs78458403:226577766:C:A	0	226577766
0	rs184459118:226577893:G:A	0	226577893
0	1:226577918:C:G	0	226577918
0	rs3219040:226577938:C:T	0	226577938
0	rs148644398:226577994:G:A	0	226577994
0	1:226578011:C:T	0	226578011
0	1:226578021:C:T	0	226578021
0	rs111290315:226578023:G:C	0	226578023
0	rs1805411:226578047:G:T	0	226578047
0	1:226578049:C:T	0	226578049
0	1:226578081:C:T	0	226578081
0	1:226578085:G:C	0	226578085
0	rs1805403:226578099:T:C	0	226578099
0	rs3219039:226578104:C:T	0	226578104
0	rs1805409:226578166:C:T	0	226578166
0	rs368950891:226578185:G:A	0	226578185
0	rs202057244:226578195:G:A	0	226578195
0	rs375047375:226578298:C:T	0	226578298
0	rs193238922:226578316:G:A	0	226578316
0	rs111880841:226578347:G:A	0	226578347
0	rs185418114:226578359:C:T	0	226578359
0	rs367616962:226578372:T:G	0	226578372
0	1:226578410:G:C	0	226578410
0	1:226578441:C:T	0	226578441
0	1:226578442:G:A	0	226578442
0	1:226578455:C:G	0	226578455
0	1:226578459:T:A	0	226578459
0	rs189405177:226578500:T:G	0	226578500
0	1:226578530:T:G	0	226578530
0	1:226578556:C:T	0	226578556
0	1:226578625:A:G	0	226578625
0	1:226578654:G:A	0	226578654
0	1:226578679:T:C	0	226578679
0	1:226578762:A:C	0	226578762
0	rs56063589:226578769:C:A	0	226578769
0	rs3219038:226578809:C:T	0	226578809
0	rs142097875:226578819:C:T	0	226578819
0	rs181373401:226578820:G:A	0	226578820
0	rs3219036:226578888:C:T	0	226578888
0	rs3219035:226578941:C:T	0	226578941
0	1:226578995:T:C	0	226578995
0	1:226579001:C:T	0	226579001
0	rs114464086:226579027:C:T	0	226579027
0	1:226579140:G:C	0	226579140
0	rs188496512:226579252:T:C	0	226579252
0	rs181450842:226579270:T:A	0	226579270
0	rs185986959:226579327:A:G	0	226579327
0	rs140137873:226579411:A:G	0	226579411
0	1:226579430:G:A	0	226579430
0	1:226579441:C:A	0	226579441
0	rs371715537:226579467:A:G	0	226579467
0	1:226579497:G:T	0	226579497
0	rs3219034:226579706:C:T	0	226579706
0	1:226579710:A:C	0	226579710
0	rs190653955:226579727:T:G	0	226579727
0	rs13306124:226579728:G:A	0	226579728
0	1:226579744:C:T	0	226579744
0	rs146527463:226579745:G:A	0	226579745
0	rs141091102:226579761:A:C	0	226579761
0	rs112663882:226579803:C:T	0	226579803
0	rs201841505:226579916:A:G	0	226579916
0	rs182943999:226579954:C:T	0	226579954
0	rs61750986:226579963:A:G	0	226579963
0	rs1805405:226580021:G:T	0	226580021
0	rs149379562:226580053:G:T	0	226580053
0	rs2280712:226580093:C:T	0	226580093
0	rs143684800:226580114:G:A	0	226580114
0	1:226580127:C:T	0	226580127
0	1:226580142:T:C	0	226580142
0	rs9282582:226580174:C:T	0	226580174
0	rs925385:226580182:G:C	0	226580182
0	rs1002153:226580187:T:C	0	226580187
0	1:226580249:A:G	0	226580249
0	1:226580254:G:A	0	226580254
0	1:226580309:C:T	0	226580309
0	1:226580316:T:C	0	226580316
0	rs3219032:226580340:C:T	0	226580340
0	rs1000033:226580387:T:G	0	226580387
0	1:226580410:A:C	0	226580410
0	rs186295666:226580459:G:T	0	226580459
0	1:226580463:G:A	0	226580463
0	rs191080630:226580479:A:G	0	226580479
0	rs183006430:226580483:G:T	0	226580483
0	rs187673130:226580515:T:C	0	226580515
0	rs191707700:226580698:G:A	0	226580698
0	1:226580750:T:C	0	226580750
0	rs73089894:226580759:G:A	0	226580759
0	rs148112824:226580772:T:C	0	226580772
0	1:226580785:A:C	0	226580785
0	1:226580825:A:G	0	226580825
0	rs183142575:226580852:C:T	0	226580852
0	1:226580853:A:G	0	226580853
0	1:226580916:G:T	0	226580916
0	1:226580942:G:A	0	226580942
0	rs2136876:226580953:C:G	0	226580953
0	rs112526621:226580976:A:G	0	226580976
0	rs192207981:226580977:T:C	0	226580977
0	rs1073991:226581074:T:C	0	226581074
0	1:226581168:C:T	0	226581168
0	1:226581179:T:C	0	226581179
0	1:226581189:T:C	0	226581189
0	rs115776928:226581249:T:C	0	226581249
0	rs184488321:226581285:T:C	0	226581285
0	rs141861819:226581305:G:A	0	226581305
0	1:226581307:G:T	0	226581307
0	1:226581336:T:A	0	226581336
0	1:226581363:C:T	0	226581363
0	1:226581401:A:G	0	226581401
0	1:226581460:A:G	0	226581460
0	1:226581530:G:A	0	226581530
0	rs55897265:226581661:T:C	0	226581661
0	1:226581663:G:A	0	226581663
0	rs147241618:226581698:T:C	0	226581698
0	1:226581728:C:T	0	226581728
0	rs141051779:226581738:T:C	0	226581738
0	1:226581742:T:G	0	226581742
0	rs377277633:226581792:G:A	0	226581792
0	1:226581870:A:G	0	226581870
0	rs189166377:226581936:T:C	0	226581936
0	1:226581973:G:C	0	226581973
0	1:226581996:T:C	0	226581996
0	1:226582000:G:A	0	226582000
0	rs192653092:226582013:G:A	0	226582013
0	1:226582066:A:G	0	226582066
0	1:226582125:T:C	0	226582125
0	1:226582165:T:A	0	226582165
0	rs184311053:226582252:C:T	0	226582252
0	rs79438669:226582323:A:G	0	226582323
0	rs748883:226582325:A:G	0	226582325
0	1:226582369:G:A	0	226582369
0	1:226582423:C:T	0	226582423
0	1:226582427:G:A	0	226582427
0	1:226582429:T:G	0	226582429
0	1:226582533:A:C	0	226582533
0	1:226582584:C:T	0	226582584
0	1:226582607:G:A	0	226582607
0	1:226582609:T:C	0	226582609
0	1:226582620:T:C	0	226582620
0	rs147514899:226582664:T:C	0	226582664
0	1:226582756:C:T	0	226582756
0	1:226582816:C:T	0	226582816
0	rs113367714:226582847:C:T	0	226582847
0	rs2048424:226583007:G:C	0	226583007
0	rs78087823:226583026:C:T	0	226583026
0	rs139338702:226583039:A:G	0	226583039
0	1:226583080:T:C	0	226583080
0	1:226583082:A:G	0	226583082
0	1:226583090:T:G	0	226583090
0	rs149694292:226583108:A:G	0	226583108
0	rs145532824:226583120:G:A	0	226583120
0	rs2048425:226583142:A:G	0	226583142
0	1:226583154:G:T	0	226583154
0	1:226583158:A:G	0	226583158
0	1:226583269:C:G	0	226583269
0	1:226583283:T:C	0	226583283
0	1:226583329:G:A	0	226583329
0	rs144002877:226583333:G:C	0	226583333
0	1:226583359:C:G	0	226583359
0	rs146413979:226583399:T:C	0	226583399
0	rs141128577:226583400:G:A	0	226583400
0	rs75795305:226583414:T:C	0	226583414
0	rs2793382:226583417:C:T	0	226583417
0	1:226583422:T:C	0	226583422
0	1:226583424:G:A	0	226583424
0	rs12133133:226583453:A:G	0	226583453
0	1:226583472:A:G	0	226583472
0	rs12240196:226583483:C:T	0	226583483
0	1:226583486:A:G	0	226583486
0	rs189864357:226583550:T:C	0	226583550
0	1:226583561:G:A	0	226583561
0	1:226583603:C:T	0	226583603
0	rs74607165:226583694:T:A	0	226583694
0	1:226583695:G:T	0	226583695
0	1:226583810:G:C	0	226583810
0	rs180728392:226583915:C:T	0	226583915
0	1:226583916:G:A	0	226583916
0	1:226583950:G:A	0	226583950
0	rs185483112:226583962:G:A	0	226583962
0	rs4653731:226583972:G:A	0	226583972
0	1:226584003:C:T	0	226584003
0	1:226584004:G:A	0	226584004
0	rs191026773:226584063:A:T	0	226584063
0	rs182009189:226584190:A:C	0	226584190
0	rs186038981:226584202:A:G	0	226584202
0	1:226584355:T:A	0	226584355
0	1:226584359:T:C	0	226584359
0	rs191448077:226584408:T:C	0	226584408
0	rs183756617:226584412:C:A	0	226584412
0	1:226584617:T:G	0	226584617
0	rs74893311:226584629:T:C	0	226584629
0	rs140346010:226584635:A:G	0	226584635
0	rs150347600:226584664:T:C	0	226584664
0	rs187792424:226584751:G:A	0	226584751
0	1:226584766:G:A	0	226584766
0	rs113441382:226584768:T:C	0	226584768
0	rs76053941:226584792:C:A	0	226584792
0	1:226584828:A:C	0	226584828
0	rs142409440:226584832:C:A	0	226584832
0	rs146412133:226584838:G:C	0	226584838
0	1:226584846:C:G	0	226584846
0	1:226584889:T:C	0	226584889
0	rs191457135:226584918:A:G	0	226584918
0	1:226585036:T:C	0	226585036
0	1:226585045:T:G	0	226585045
0	1:226585062:C:T	0	226585062
0	1:226585079:T:C	0	226585079
0	rs116390950:226585099:C:T	0	226585099
0	1:226585105:T:C	0	226585105
0	1:226585106:A:G	0	226585106
0	1:226585140:C:T	0	226585140
0	1:226585155:C:T	0	226585155
0	rs182535983:226585216:T:C	0	226585216
0	1:226585242:G:A	0	226585242
0	1:226585244:G:A	0	226585244
0	1:226585278:A:G	0	226585278
0	rs7548007:226585280:A:G	0	226585280
0	rs7542788:226585303:T:C	0	226585303
0	1:226585330:G:C	0	226585330
0	rs186809189:226585366:C:G	0	226585366
0	rs375666436:226585381:C:T	0	226585381
0	1:226585444:T:C	0	226585444
0	rs10799349:226585516:C:A	0	226585516
0	rs12075627:226585560:A:G	0	226585560
0	rs139000881:226585647:T:C	0	226585647
0	1:226585695:A:G	0	226585695
0	1:226585709:C:T	0	226585709
0	rs7538349:226585713:C:A	0	226585713
0	1:226585891:C:T	0	226585891
0	rs184813146:226585893:C:G	0	226585893
0	rs187850689:226585897:G:A	0	226585897
0	rs192813755:226585903:C:G	0	226585903
0	1:226585930:T:G	0	226585930
0	1:226585992:G:A	0	226585992
0	rs143328004:226586048:T:A	0	226586048
0	1:226586087:T:A	0	226586087
0	1:226586088:A:T	0	226586088
0	rs144816137:226586114:C:T	0	226586114
0	rs148163634:226586168:C:T	0	226586168
0	rs185332760:226586175:G:A	0	226586175
0	1:226586208:G:T	0	226586208
0	1:226586213:G:A	0	226586213
0	1:226586240:A:T	0	226586240
0	rs7545811:226586253:T:C	0	226586253
0	1:226586302:A:G	0	226586302
0	1:226586304:G:A	0	226586304
0	1:226586310:G:A	0	226586310
0	rs12723807:226586430:T:C	0	226586430
0	1:226586456:T:C	0	226586456
0	1:226586674:A:G	0	226586674
0	rs371235412:226586683:A:T	0	226586683
0	rs141963230:226586723:A:G	0	226586723
0	1:226586780:T:C	0	226586780
0	rs150660849:226586833:G:A	0	226586833
0	1:226586843:C:T	0	226586843
0	1:226586844:G:A	0	226586844
0	rs117188842:226586870:T:C	0	226586870
0	1:226586899:G:A	0	226586899
0	rs2793381:226586920:C:T	0	226586920
0	rs183704894:226586985:C:T	0	226586985
0	1:226586988:G:A	0	226586988
0	1:226586998:C:G	0	226586998
0	1:226586999:C:T	0	226586999
0	1:226587007:G:A	0	226587007
0	rs144023342:226587039:G:A	0	226587039
0	rs145942003:226587067:G:A	0	226587067
0	rs188423292:226587097:T:C	0	226587097
0	rs139787784:226587136:G:A	0	226587136
0	1:226587174:A:C	0	226587174
0	1:226587212:T:G	0	226587212
0	rs180932376:226587218:G:A	0	226587218
0	1:226587259:G:A	0	226587259
0	1:226587266:A:G	0	226587266
0	1:226587373:C:T	0	226587373
0	1:226587374:G:A	0	226587374
0	1:226587429:T:A	0	226587429
0	rs2793658:226587442:A:G	0	226587442
0	rs143161050:226587507:T:C	0	226587507
0	rs75260837:226587546:A:G	0	226587546
0	1:226587586:C:T	0	226587586
0	1:226587601:T:G	0	226587601
0	rs77727916:226587628:T:C	0	226587628
0	1:226587635:C:T	0	226587635
0	rs186342872:226587650:G:A	0	226587650
0	1:226587668:C:T	0	226587668
0	1:226587677:T:G	0	226587677
0	1:226587690:C:A	0	226587690
0	rs145666505:226587691:G:A	0	226587691
0	1:226587714:G:A	0	226587714
0	1:226587716:A:G	0	226587716
0	1:226587746:A:G	0	226587746
0	rs192301581:226587799:A:G	0	226587799
0	1:226587822:G:C	0	226587822
0	1:226587882:C:A	0	226587882
0	1:226587973:C:A	0	226587973
0	1:226587974:T:A	0	226587974
0	rs6701634:226588041:T:C	0	226588041
0	rs181500427:226588086:C:T	0	226588086
0	rs78966029:226588124:T:G	0	226588124
0	1:226588129:T:C	0	226588129
0	1:226588138:C:T	0	226588138
0	rs116269221:226588185:G:T	0	226588185
0	1:226588221:G:A	0	226588221
0	1:226588258:A:G	0	226588258
0	1:226588269:C:T	0	226588269
0	rs187131484:226588302:C:T	0	226588302
0	1:226588320:G:A	0	226588320
0	rs142631949:226588336:T:C	0	226588336
0	1:226588395:G:A	0	226588395
0	rs191158841:226588446:A:G	0	226588446
0	1:226588459:G:T	0	226588459
0	rs150976836:226588553:G:A	0	226588553
0	rs3754371:226588617:T:C	0	226588617
0	1:226588644:A:G	0	226588644
0	1:226588655:G:A	0	226588655
0	rs146473525:226588694:C:T	0	226588694
0	rs6697049:226588848:C:T	0	226588848
0	1:226588896:T:A	0	226588896
0	rs73091805:226588903:C:T	0	226588903
0	rs141596806:226588936:G:A	0	226588936
0	1:226588951:C:T	0	226588951
0	1:226588952:T:C	0	226588952
0	rs182622042:226588971:C:G	0	226588971
0	1:226588972:G:A	0	226588972
0	rs2793380:226588977:C:G	0	226588977
0	1:226589020:C:A	0	226589020
0	1:226589026:G:C	0	226589026
0	1:226589037:C:T	0	226589037
0	1:226589107:C:T	0	226589107
0	rs186601343:226589129:A:T	0	226589129
0	1:226589135:G:A	0	226589135
0	rs114385995:226589137:G:T	0	226589137
0	1:226589165:G:A	0	226589165
0	1:226589178:T:C	0	226589178
0	1:226589191:T:C	0	226589191
0	rs75917670:226589209:G:A	0	226589209
0	1:226589220:C:T	0	226589220
0	1:226589221:G:A	0	226589221
0	1:226589320:G:C	0	226589320
0	rs3219031:226589396:C:T	0	226589396
0	rs3219030:226589433:T:C	0	226589433
0	rs113218741:226589478:T:C	0	226589478
0	rs138341352:226589639:C:T	0	226589639
0	1:226589664:A:T	0	226589664
0	rs2666428:226589709:C:T	0	226589709
0	1:226589750:C:T	0	226589750
0	1:226589751:T:C	0	226589751
0	rs149632681:226589778:C:T	0	226589778
0	rs189572142:226589785:A:G	0	226589785
0	1:226589803:A:G	0	226589803
0	rs1805407:226589833:T:C	0	226589833
0	1:226589851:C:T	0	226589851
0	rs116492860:226589858:C:T	0	226589858
0	rs200866781:226589883:T:G	0	226589883
0	rs199916749:226589911:A:C	0	226589911
0	rs201586576:226589934:C:T	0	226589934
0	rs200812750:226589937:T:C	0	226589937
0	rs1805404	0	226589958
