# Supplementary material for: Association of PARP1-specific polymorphisms and haplotypes with non-small cell lung cancer subtypes
Source: PLoS One. 2020 Dec 7;15(12):e0243509. doi: 10.1371/journal.pone.0243509 (PMC7721167; doi:10.1371/journal.pone.0243509)
Supplement: S3 File — (ZIP) [file pone.0243509.s003.zip › Supplymentary_data/PARP1_ped_5SNPs.ped]

1	1	0	0	2	1	A	A	G	G	C	C	A	A	G	G
2	2	0	0	1	1	A	A	G	G	C	C	A	A	G	G
3	3	0	0	1	1	A	A	G	G	C	C	A	A	G	G
4	4	0	0	2	1	A	A	G	G	C	C	A	A	G	G
5	5	0	0	2	2	A	A	G	G	C	C	A	A	G	G
6	6	0	0	2	1	A	A	G	G	C	C	A	A	G	G
7	7	0	0	2	2	A	A	G	C	C	C	A	G	G	G
8	8	0	0	2	1	A	A	G	G	C	C	A	A	G	G
9	9	0	0	2	2	A	G	G	G	T	T	A	G	A	G
10	10	0	0	2	2	A	A	C	C	C	C	A	A	G	G
11	11	0	0	2	1	A	A	G	G	C	C	A	A	G	G
12	12	0	0	1	2	A	G	G	G	C	T	A	G	A	G
13	13	0	0	1	2	A	G	G	G	T	T	A	G	A	G
14	14	0	0	2	2	A	A	G	G	C	C	A	A	G	G
15	15	0	0	1	2	A	A	G	G	C	C	A	A	G	G
16	16	0	0	1	1	A	A	G	G	C	C	A	A	G	G
17	17	0	0	1	2	A	A	G	G	0	0	A	A	G	G
18	18	0	0	1	1	A	A	G	G	C	C	A	A	G	G
19	19	0	0	1	2	A	A	G	C	T	T	G	G	A	G
20	20	0	0	1	1	A	A	G	G	C	C	A	A	G	G
21	21	0	0	1	2	0	0	0	0	0	0	G	G	0	0
22	22	0	0	1	1	A	A	G	G	C	C	A	A	G	G
23	23	0	0	1	2	0	0	0	0	C	C	A	G	0	0
24	24	0	0	1	1	A	A	G	G	C	C	A	A	G	G
25	25	0	0	1	2	A	G	G	G	T	T	A	G	A	G
26	26	0	0	1	1	A	A	G	C	C	C	A	G	G	G
27	27	0	0	2	2	A	A	C	C	C	C	G	G	G	G
28	28	0	0	2	1	A	A	G	C	C	C	A	G	G	G
29	29	0	0	2	2	0	0	0	0	C	C	0	0	0	0
30	30	0	0	2	1	A	A	G	C	C	C	A	G	G	G
31	31	0	0	1	2	A	A	G	C	C	C	A	G	G	G
32	32	0	0	1	1	0	0	0	0	C	C	0	0	0	0
34	34	0	0	1	1	A	G	G	G	T	T	A	G	A	G
35	35	0	0	other	2	0	0	0	0	C	C	A	A	0	0
36	36	0	0	1	2	0	0	0	0	C	T	0	0	0	0
40	40	0	0	2	2	A	A	G	G	C	C	A	A	G	G
41	41	0	0	2	1	A	G	G	G	T	T	A	G	A	G
43	43	0	0	2	1	A	A	G	C	C	C	A	G	G	G
44	44	0	0	2	2	A	G	G	G	C	T	A	G	A	G
45	45	0	0	1	1	A	A	G	C	C	C	A	G	G	G
46	46	0	0	1	2	A	G	G	G	C	T	A	G	A	G
47	47	0	0	1	1	A	A	C	C	C	C	G	G	G	G
48	48	0	0	2	2	A	A	G	C	C	C	A	G	G	G
49	49	0	0	2	1	A	A	C	C	C	C	G	G	G	G
50	50	0	0	2	1	A	A	G	G	C	C	A	A	G	G
51	51	0	0	1	2	A	A	G	C	C	C	A	G	G	G
53	53	0	0	2	2	A	A	G	C	C	C	A	G	G	G
54	54	0	0	2	2	A	A	G	G	C	C	A	A	G	G
55	55	0	0	1	2	A	A	G	G	C	C	A	A	G	G
56	56	0	0	1	2	G	G	G	G	T	T	G	G	A	A
57	57	0	0	1	2	G	G	G	G	T	T	G	G	A	A
58	58	0	0	2	2	A	A	G	G	C	C	A	A	G	G
59	59	0	0	2	2	A	G	G	C	C	T	G	G	A	G
60	60	0	0	2	2	A	G	G	G	C	T	A	G	A	G
61	61	0	0	1	2	A	A	G	C	C	C	A	G	G	G
62	62	0	0	1	2	A	A	G	G	C	C	A	A	G	G
64	64	0	0	1	2	0	0	0	0	C	C	A	G	G	G
65	65	0	0	2	2	A	A	G	C	0	0	A	G	G	G
67	67	0	0	1	2	0	0	0	0	C	C	G	G	0	0
68	68	0	0	1	2	A	G	G	C	T	T	G	G	A	G
69	69	0	0	2	2	A	A	G	G	C	C	A	A	G	G
70	70	0	0	1	2	A	G	G	G	T	T	A	G	A	G
71	71	0	0	1	2	A	G	G	G	C	C	A	G	A	G
72	72	0	0	2	1	A	A	G	G	C	C	A	A	G	G
73	73	0	0	2	1	A	A	G	G	C	C	A	A	G	G
74	74	0	0	1	1	A	A	G	G	C	C	A	A	G	G
75	75	0	0	1	1	A	A	G	G	C	C	A	A	G	G
76	76	0	0	2	1	A	A	G	G	C	C	A	A	G	G
77	77	0	0	1	1	0	0	G	G	C	C	A	A	G	G
78	78	0	0	2	1	A	A	G	G	C	C	A	A	G	G
79	79	0	0	2	1	A	A	G	C	C	C	G	G	G	G
80	80	0	0	2	1	A	A	G	C	C	C	G	G	G	G
81	81	0	0	1	1	G	G	G	G	T	T	G	G	A	G
82	82	0	0	2	2	A	G	G	G	T	T	A	G	A	G
83	83	0	0	2	1	0	0	0	0	T	T	G	G	0	0
84	84	0	0	2	2	A	A	G	C	C	C	A	G	G	G
85	85	0	0	2	1	A	G	G	G	C	C	A	G	A	G
86	86	0	0	2	2	A	A	G	G	C	C	A	A	G	G
87	87	0	0	2	1	A	G	G	G	C	T	A	G	A	G
88	88	0	0	2	2	A	A	G	G	C	C	A	A	G	G
89	89	0	0	2	1	A	A	G	C	C	C	A	G	G	G
90	90	0	0	1	2	A	G	G	G	T	T	A	G	A	G
91	91	0	0	1	1	A	A	G	C	C	C	A	G	G	G
92	92	0	0	2	2	A	A	G	G	C	C	G	G	A	A
93	93	0	0	2	1	A	A	G	G	C	C	A	A	G	G
94	94	0	0	1	2	A	G	G	G	T	T	A	G	A	G
95	95	0	0	1	1	A	A	G	G	C	C	A	A	G	G
96	96	0	0	1	2	0	0	0	0	C	C	A	G	G	G
97	97	0	0	1	1	A	A	G	G	C	C	A	A	G	G
98	98	0	0	other	2	A	A	G	G	C	C	A	A	G	G
99	99	0	0	other	1	A	A	G	G	C	C	A	A	G	G
100	100	0	0	1	2	A	A	G	G	C	C	A	A	G	G
101	101	0	0	1	1	A	A	G	G	C	C	A	A	G	G
102	102	0	0	2	2	A	A	G	G	C	C	A	A	G	G
103	103	0	0	2	1	A	A	G	G	C	C	A	A	G	G
104	104	0	0	2	2	0	0	0	0	C	C	A	G	G	G
105	105	0	0	2	1	A	A	G	G	C	C	A	A	G	G
106	106	0	0	2	2	A	A	G	C	C	C	A	G	G	G
107	107	0	0	2	1	A	A	G	G	C	C	A	A	G	G
108	108	0	0	other	2	A	A	G	G	C	C	A	A	G	G
109	109	0	0	other	1	A	A	G	C	C	C	A	G	G	G
110	110	0	0	2	2	A	G	G	G	0	0	A	G	A	G
111	111	0	0	2	1	A	A	G	C	C	C	A	G	G	G
112	112	0	0	2	2	A	A	G	C	C	C	A	G	G	G
113	113	0	0	2	1	0	0	G	C	C	C	A	G	G	G
114	114	0	0	1	2	A	A	G	C	C	C	A	G	G	G
115	115	0	0	1	1	A	A	G	C	C	C	A	G	G	G
116	116	0	0	1	2	A	A	G	C	C	C	A	G	G	G
117	117	0	0	1	1	A	A	G	G	C	C	A	A	G	G
118	118	0	0	2	2	A	A	G	C	C	C	A	G	G	G
119	119	0	0	2	1	A	A	G	G	C	C	A	A	G	G
120	120	0	0	1	2	A	A	G	G	C	C	A	A	G	G
121	121	0	0	1	1	A	A	G	G	C	C	A	A	G	G
122	122	0	0	1	2	A	A	G	C	C	C	A	G	G	G
123	123	0	0	1	1	A	A	G	G	C	C	A	A	G	G
124	124	0	0	2	2	A	A	G	C	C	C	A	G	G	G
125	125	0	0	2	1	A	A	G	G	C	C	A	A	G	G
126	126	0	0	2	2	A	A	G	C	C	C	A	G	G	G
127	127	0	0	2	1	A	A	G	G	C	C	A	A	G	G
128	128	0	0	other	2	A	A	G	C	C	C	G	G	G	G
129	129	0	0	other	1	A	A	G	G	C	C	A	A	G	G
130	130	0	0	2	2	A	A	G	G	C	C	A	A	G	G
131	131	0	0	2	1	A	A	G	G	C	C	A	A	G	G
132	132	0	0	1	2	A	A	G	C	C	C	A	G	G	G
133	133	0	0	1	1	A	A	G	C	C	C	A	G	G	G
134	134	0	0	1	2	A	A	G	C	C	C	A	G	G	G
135	135	0	0	1	1	A	A	G	C	C	C	A	G	G	G
136	136	0	0	1	2	A	A	G	C	C	C	A	G	G	G
137	137	0	0	1	1	A	A	G	G	C	C	A	A	G	G
138	138	0	0	2	2	A	A	G	G	C	C	A	A	G	G
139	139	0	0	2	1	A	A	G	G	C	C	A	A	G	G
140	140	0	0	1	2	A	A	G	G	C	C	A	A	G	G
141	141	0	0	1	1	A	A	G	G	C	C	A	A	G	G
142	142	0	0	1	2	A	G	G	G	T	T	A	G	A	G
143	143	0	0	1	1	A	A	G	G	C	C	A	A	G	G
144	144	0	0	1	2	A	A	G	G	C	C	G	G	A	G
145	145	0	0	1	1	A	A	G	C	C	C	A	G	G	G
146	146	0	0	1	2	A	A	G	G	C	C	A	A	G	G
147	147	0	0	1	1	A	A	G	C	C	C	A	G	G	G
148	148	0	0	1	2	A	A	C	C	C	C	G	G	G	G
149	149	0	0	1	1	A	A	G	C	C	T	G	G	A	G
150	150	0	0	1	2	A	A	C	C	C	C	G	G	G	G
151	151	0	0	1	1	A	A	G	G	C	C	A	A	G	G
153	153	0	0	2	2	A	A	G	G	C	C	A	A	G	G
154	154	0	0	2	1	0	0	0	0	C	C	A	A	G	G
155	155	0	0	2	2	A	A	G	G	C	C	A	A	G	G
156	156	0	0	2	1	A	A	G	C	C	C	A	G	G	G
