# Supplementary material for: Association of PARP1-specific polymorphisms and haplotypes with non-small cell lung cancer subtypes
Source: PLoS One. 2020 Dec 7;15(12):e0243509. doi: 10.1371/journal.pone.0243509 (PMC7721167; doi:10.1371/journal.pone.0243509)
Supplement: S3 File — (ZIP) [file pone.0243509.s003.zip › Supplymentary_data/Protein_expression.xlsx]

## Sheet: Sheet1
ID	AdjConc	Specimen	Label	Subtypes
2	7355.01	NORMAL	CI0000031753	AC
3	5383.27	NORMAL	CI0000031787	AC
4	3013.89	NORMAL	CI0000031734	SCC
7	3462.47	Diseased	CI0000032062	AC
8	4658.6	NORMAL	CI0000032062	AC
12	12173.4	Diseased	CI0000031753	AC
13	5549.06	Diseased	CI0000031787	AC
14	8106.56	Diseased	CI0000031734	SCC
17	1536.83	Diseased	CI0000029053	SCC
18	615.897	NORMAL	CI0000029053	SCC
38	958.422	Diseased	CI0000031425	AC
42	15380	Diseased	CI0000030132	SCC
43	807.441	NORMAL	CI0000030132	SCC
50	132.568	NORMAL	CI0000031425	AC
54	1463.65	Diseased	CI0000031639	AC
65	32703.5	Diseased	CI0000031278	SCC
67	3254.7	Diseased	CI0000031172	SCC
72	14727.2	Diseased	CI0000031223	AC
74	26037.7	NORMAL	CI0000031172	SCC
75	28411.2	NORMAL	CI0000031223	AC
76	9334.02	NORMAL	CI0000031278	SCC
80	469.732	NORMAL	CI0000031639	AC
84	8026.83	Diseased	CI0000028600	AC
85	4807.56	NORMAL	CI0000028600	AC
88	1186.2	Diseased	CI0000030111	Other
89	6507.88	NORMAL	CI0000030111	Other
104	5512.4	Diseased	CI0000031772	Other
105	5680.78	NORMAL	CI0000031772	Other
112	10625.1	Diseased	CI0000032094	Other
113	36.859	NORMAL	CI0000032094	Other
114	1367.93	Diseased	CI0000032067	Other
115	11.999	NORMAL	CI0000032067	Other
116	2758.14	Diseased	CI0000032105	AC
117	45.662	NORMAL	CI0000032105	AC
118	5.91	Diseased	CI0000032163	SCC
119	1620.75	NORMAL	CI0000032163	SCC
120	77.294	Diseased	CI0000032168	SCC
121	8.934	NORMAL	CI0000032168	SCC
122	68.704	Diseased	CI0000032180	SCC
123	1332.28	NORMAL	CI0000032180	SCC
124	931.196	Diseased	CI0000032182	SCC
125	157.751	NORMAL	CI0000032182	SCC
128	452.438	Diseased	CI0000032279	NA
129	716.347	NORMAL	CI0000032279	NA
130	1584.92	Diseased	CI0000032284	AC
131	790.553	NORMAL	CI0000032284	AC
134	3886.54	Diseased	CI0000032332	SCC
135	1890.7	NORMAL	CI0000032332	SCC
136	5653.5	Diseased	CI0000032342	AC
137	1450.97	NORMAL	CI0000032342	AC
138	233.396	Diseased	CI0000032346	AC
139	4371.48	NORMAL	CI0000032346	AC
144	359.987	Diseased	CI0000032393	SCC
145	6672.2	NORMAL	CI0000032393	SCC
150	315.752	Diseased	CI0000032416	Other
151	3510.17	NORMAL	CI0000032416	Other
153	7131.73	Diseased	CI0000032429	SCC
154	4131.02	NORMAL	CI0000032429	SCC
