# Supplementary material for: Association of PARP1-specific polymorphisms and haplotypes with non-small cell lung cancer subtypes
Source: PLoS One. 2020 Dec 7;15(12):e0243509. doi: 10.1371/journal.pone.0243509 (PMC7721167; doi:10.1371/journal.pone.0243509)
Supplement: S3 File — (ZIP) [file pone.0243509.s003.zip › Supplymentary_data/PARP1_map_5SNPs.map]

1	rs1136410	0	226555302
1	rs3219073	0	226569375
1	rs1805415	0	226570840
1	rs1805414	0	226573364
1	rs1805404	0	226589958
