# Supplementary material for: Association of PARP1-specific polymorphisms and haplotypes with non-small cell lung cancer subtypes
Source: PLoS One. 2020 Dec 7;15(12):e0243509. doi: 10.1371/journal.pone.0243509 (PMC7721167; doi:10.1371/journal.pone.0243509)
Supplement: S3 File — (ZIP) [file pone.0243509.s003.zip › Supplymentary_data/mRNA_expression.xlsx]

## Sheet: Sheet1
ID	Average_N (GOI-HSK)	deltaCT
1	0.629656	0.646331
2	-2.4391	5.42305
3	-2.42231	5.36029
4	3.16488	0.1115
5	-1.19185	2.28445
6	-2.14384	4.41936
7	-2.01811	4.05054
8	-2.74162	6.68819
10	-2.6477	6.26665
12	-1.93162	3.81483
13	-2.51104	5.7003
14	1.03608	0.48765
15	-1.15053	2.21996
16	-0.80943	1.75252
17	-0.386335	1.30707
18	-1.1715	2.25246
19	0.236442	0.848836
20	-0.626323	1.54363
21	-1.05849	2.08275
22	-3.193	9.14511
23	-0.580311	1.49517
24	0.0317975	0.978201
25	3.61694	0.0815063
26	-2.60149	6.06914
30	1.41553	0.374871
31	2.65426	0.158851
32	2.95754	0.128734
33	-0.469643	1.38477
34	-3.48652	11.2085
35	-0.008082	1.00562
36	1.52255	0.348071
37	-1.80608	3.49691
38	0.070834	0.952087
39	-0.714603	1.64103
40	-0.551728	1.46584
41	0.465488	0.724226
42	-0.431335	1.34848
43	-1.2963	2.45599
44	0.466577	0.72368
45	-2.65128	6.28225
46	-2.36253	5.14271
47	-1.26288	2.39974
48	-0.376026	1.29776
49	-2.81734	7.04861
51	-1.23568	2.35493
52	1.95161	0.258528
53	-1.43621	2.7061
54	-3.10503	8.60411
55	-2.30667	4.94741
56	-2.15843	4.46428
57	0.536054	0.689655
58	-0.218211	1.16329
59	0.856453	0.552309
60	0.983719	0.505675
61	-0.441922	1.35841
62	-0.0417715	1.02938
63	1.68416	0.311183
64	-2.31623	4.9803
65	-1.89734	3.72526
66	-2.07169	4.20379
67	-0.669391	1.5904
68	1.24703	0.421313
69	-0.082314	1.05871
70	3.83629	0.0700105
71	2.22865	0.213358
73	1.8277	0.281713
74	-3.40488	10.5918
75	0.766499	0.587842
76	-1.12331	2.17846
77	-1.95884	3.8875
78	0.809902	0.57042
79	-0.996491	1.99514
80	-1.9134	3.76697
81	-1.26463	2.40266
82	0.333176	0.793787
83	-0.428831	1.34614
84	-4.08849	17.0121
85	-3.80057	13.9343
86	1.90577	0.266874
87	-2.08869	4.25363
88	0.607861	0.656169
89	-0.706503	1.63184
90	0.324771	0.798425
92	0.877213	0.544418
93	-0.445977	1.36224
94	-2.25829	4.78424
95	0.203219	0.86861
96	-1.38177	2.60588
97	-1.71926	3.29267
98	1.38728	0.382284
99	-3.37627	10.3838
100	0.372067	0.772675
101	1.79348	0.288476
102	-1.92492	3.79715
103	-3.55964	11.7912
104	-1.30298	2.46738
105	1.14713	0.451523
106	-1.68847	3.22315
107	-2.81537	7.03899
108	-2.25515	4.77384
109	-2.41051	5.31662
110	0.927819	0.525652
113	0.922605	0.527556
114	-2.83609	7.14085
115	-3.54861	11.7014
116	-3.2779	9.69943
117	-1.97005	3.9178
118	-0.981496	1.97451
119	-1.74098	3.34261
120	-1.31053	2.48032
121	-1.30514	2.47108
122	-1.95413	3.87483
123	-2.56838	5.93143
124	-1.70406	3.25817
125	-0.615841	1.53245
126	-0.559065	1.47331
127	-1.16121	2.23645
128	-3.27998	9.71341
129	-2.1326	4.38507
130	-3.74532	13.4108
131	-1.19594	2.29093
132	-1.50078	2.82997
133	-2.9351	7.64809
134	-1.19354	2.28714
135	-2.68987	6.45253
136	-0.204149	1.15201
137	-2.23646	4.71239
138	3.38316	0.0958447
139	0.529721	0.692689
140	-3.30093	9.85554
141	2.76469	0.147145
142	-0.808369	1.75123
143	-2.50825	5.68931
144	-2.57676	5.96597
145	-0.225477	1.16916
146	0.446811	0.733663
147	-2.774	6.84
148	-0.348774	1.27348
149	1.35126	0.39195
150	-0.470536	1.38562
151	-0.940767	1.91955
153	-1.93049	3.81185
154	-3.09328	8.53434
155	-1.83203	3.56038
156	0.650647	0.636995
