# Supplementary material for: Association of PARP1-specific polymorphisms and haplotypes with non-small cell lung cancer subtypes
Source: PLoS One. 2020 Dec 7;15(12):e0243509. doi: 10.1371/journal.pone.0243509 (PMC7721167; doi:10.1371/journal.pone.0243509)
Supplement: S3 File — (ZIP) [file pone.0243509.s003.zip › Supplymentary_data/Demographic_info.xlsx]

## Sheet: Sheet1
ID	Specimen	Label	Subtypes
1	NORMAL	CI0000031603	SCC
2	NORMAL	CI0000031753	AC
3	NORMAL	CI0000031787	AC
4	NORMAL	CI0000031734	SCC
5	Diseased	CI0000031617	SCC
6	NORMAL	CI0000031617	SCC
7	Diseased	CI0000032062	AC
8	NORMAL	CI0000032062	AC
10	Diseased	CI0000031704	AC
12	Diseased	CI0000031753	AC
13	Diseased	CI0000031787	AC
14	Diseased	CI0000031734	SCC
15	Diseased	CI0000027932	AC
16	NORMAL	CI0000027932	AC
17	Diseased	CI0000029053	SCC
18	NORMAL	CI0000029053	SCC
19	Diseased	CI0000029176	AC
20	NORMAL	CI0000029176	AC
21	Diseased	CI0000029210	AC
22	NORMAL	CI0000029210	AC
23	Diseased	CI0000029329	Other
24	NORMAL	CI0000029329	Other
25	Diseased	CI0000029401	SCC
26	NORMAL	CI0000029401	SCC
30	NORMAL	CI0000030425	SCC
31	Diseased	CI0000030118	SCC
32	NORMAL	CI0000030118	SCC
33	Diseased	CI0000030127	AC
34	NORMAL	CI0000030127	AC
35	Diseased	CI0000031318	NA
36	Diseased	CI0000031380	SCC
37	Diseased	CI0000031393	SCC
38	Diseased	CI0000031425	AC
39	Diseased	CI0000031525	AC
40	Diseased	CI0000031741	AC
41	NORMAL	CI0000031741	AC
42	Diseased	CI0000030132	SCC
43	NORMAL	CI0000030132	SCC
44	Diseased	CI0000031003	AC
45	NORMAL	CI0000031380	SCC
46	Diseased	CI0000031443	SCC
47	NORMAL	CI0000031393	SCC
48	Diseased	CI0000031528	SCC
49	NORMAL	CI0000031528	SCC
51	Diseased	CI0000031917	AC
52	Diseased	CI0000031716	SCC
53	Diseased	CI0000031581	AC
54	Diseased	CI0000031639	AC
55	Diseased	CI0000031635	SCC
56	Diseased	CI0000031058	SCC
57	Diseased	CI0000031039	SCC
58	Diseased	CI0000031021	AC
59	Diseased	CI0000031883	AC
60	Diseased	CI0000031874	SCC
61	Diseased	CI0000031718	SCC
62	Diseased	CI0000032087	AC
63	Diseased	CI0000032078	AC
64	Diseased	CI0000032066	SCC
65	Diseased	CI0000031278	SCC
66	Diseased	CI0000031233	AC
67	Diseased	CI0000031172	SCC
68	Diseased	CI0000031110	SCC
69	Diseased	CI0000030425	SCC
70	Diseased	CI0000030291	AC
71	Diseased	CI0000031223	AC
73	NORMAL	CI0000031021	AC
74	NORMAL	CI0000031172	SCC
75	NORMAL	CI0000031223	AC
76	NORMAL	CI0000031278	SCC
77	NORMAL	CI0000031443	SCC
78	NORMAL	CI0000031525	AC
79	NORMAL	CI0000031581	AC
80	NORMAL	CI0000031639	AC
81	NORMAL	CI0000032087	AC
82	Diseased	CI0000027315	Other
83	NORMAL	CI0000027315	Other
84	Diseased	CI0000028600	AC
85	NORMAL	CI0000028600	AC
86	Diseased	CI0000028606	Other
87	NORMAL	CI0000028606	Other
88	Diseased	CI0000030111	Other
89	NORMAL	CI0000030111	Other
90	Diseased	CI0000030411	Other
92	Diseased	CI0000030428	Other
93	NORMAL	CI0000030428	Other
94	Diseased	CI0000031517	Other
95	NORMAL	CI0000031517	Other
96	Diseased	CI0000031705	AC
97	NORMAL	CI0000031705	AC
98	Diseased	CI0000031735	NA
99	NORMAL	CI0000031735	NA
100	Diseased	CI0000031766	Other
101	NORMAL	CI0000031766	Other
102	Diseased	CI0000031768	Other
103	NORMAL	CI0000031768	Other
104	Diseased	CI0000031772	Other
105	NORMAL	CI0000031772	Other
106	Diseased	CI0000031786	Other
107	NORMAL	CI0000031786	Other
108	Diseased	CI0000032003	NA
109	NORMAL	CI0000032003	NA
110	Diseased	CI0000032042	Other
113	NORMAL	CI0000032094	Other
114	Diseased	CI0000032067	Other
115	NORMAL	CI0000032067	Other
116	Diseased	CI0000032105	AC
117	NORMAL	CI0000032105	AC
118	Diseased	CI0000032163	SCC
119	NORMAL	CI0000032163	SCC
120	Diseased	CI0000032168	SCC
121	NORMAL	CI0000032168	SCC
122	Diseased	CI0000032180	SCC
123	NORMAL	CI0000032180	SCC
124	Diseased	CI0000032182	SCC
125	NORMAL	CI0000032182	SCC
126	Diseased	CI0000032252	SCC
127	NORMAL	CI0000032252	SCC
128	Diseased	CI0000032279	NA
129	NORMAL	CI0000032279	NA
130	Diseased	CI0000032284	AC
131	NORMAL	CI0000032284	AC
132	Diseased	CI0000032298	SCC
133	NORMAL	CI0000032298	SCC
134	Diseased	CI0000032332	SCC
135	NORMAL	CI0000032332	SCC
136	Diseased	CI0000032342	AC
137	NORMAL	CI0000032342	AC
138	Diseased	CI0000032346	AC
139	NORMAL	CI0000032346	AC
140	Diseased	CI0000032369	AC
141	NORMAL	CI0000032369	AC
142	Diseased	CI0000032390	Other
143	NORMAL	CI0000032390	Other
144	Diseased	CI0000032393	SCC
145	NORMAL	CI0000032393	SCC
146	Diseased	CI0000032395	SCC
147	NORMAL	CI0000032395	SCC
148	Diseased	CI0000032406	SCC
149	NORMAL	CI0000032406	SCC
150	Diseased	CI0000032416	Other
151	NORMAL	CI0000032416	Other
153	Diseased	CI0000032429	SCC
154	NORMAL	CI0000032429	SCC
155	Diseased	CI0000032451	AC
156	NORMAL	CI0000032451	AC
