# Supplementary material for: Association of PARP1-specific polymorphisms and haplotypes with non-small cell lung cancer subtypes
Source: PLoS One. 2020 Dec 7;15(12):e0243509. doi: 10.1371/journal.pone.0243509 (PMC7721167; doi:10.1371/journal.pone.0243509)
Supplement: S3 File — (ZIP) [file pone.0243509.s003.zip › Supplymentary_data/5SNP_genotyping.xlsx]

## Sheet: Sheet1
ID	Subtype	Sample_type	label	rs1136410		rs3219073		rs1805415		rs1805414		rs1805404
1	SCC	NORMAL	CI0000031603	A	A	G	G	C	C	A	A	G	G
2	AC	NORMAL	CI0000031753	A	A	G	G	C	C	A	A	G	G
3	AC	NORMAL	CI0000031787	A	A	G	G	C	C	A	A	G	G
4	SCC	NORMAL	CI0000031734	A	A	G	G	C	C	A	A	G	G
5	SCC	Diseased	CI0000031617	A	A	G	G	C	C	A	A	G	G
6	SCC	NORMAL	CI0000031617	A	A	G	G	C	C	A	A	G	G
7	AC	Diseased	CI0000032062	A	A	G	C	C	C	A	G	G	G
8	AC	NORMAL	CI0000032062	A	A	G	G	C	C	A	A	G	G
9	SCC	Diseased	CI0000031603	A	G	G	G	T	T	A	G	A	G
10	AC	Diseased	CI0000031704	A	A	C	C	C	C	A	A	G	G
11	AC	NORMAL	CI0000031704	A	A	G	G	C	C	A	A	G	G
12	AC	Diseased	CI0000031753	A	G	G	G	C	T	A	G	A	G
13	AC	Diseased	CI0000031787	A	G	G	G	T	T	A	G	A	G
14	SCC	Diseased	CI0000031734	A	A	G	G	C	C	A	A	G	G
15	AC	Diseased	CI0000027932	A	A	G	G	C	C	A	A	G	G
16	AC	NORMAL	CI0000027932	A	A	G	G	C	C	A	A	G	G
17	SCC	Diseased	CI0000029053	A	A	G	G	0	0	A	A	G	G
18	SCC	NORMAL	CI0000029053	A	A	G	G	C	C	A	A	G	G
19	AC	Diseased	CI0000029176	A	A	G	C	T	T	G	G	A	G
20	AC	NORMAL	CI0000029176	A	A	G	G	C	C	A	A	G	G
21	AC	Diseased	CI0000029210	0	0	0	0	0	0	G	G	0	0
22	AC	NORMAL	CI0000029210	A	A	G	G	C	C	A	A	G	G
23	Other	Diseased	CI0000029329	0	0	0	0	C	C	A	G	0	0
24	Other	NORMAL	CI0000029329	A	A	G	G	C	C	A	A	G	G
25	SCC	Diseased	CI0000029401	A	G	G	G	T	T	A	G	A	G
26	SCC	NORMAL	CI0000029401	A	A	G	C	C	C	A	G	G	G
27	AC	Diseased	CI0000030274	A	A	C	C	C	C	G	G	G	G
28	AC	NORMAL	CI0000030274	A	A	G	C	C	C	A	G	G	G
29	SCC	Diseased	CI0000030425	0	0	0	0	C	C	0	0	0	0
30	SCC	NORMAL	CI0000030425	A	A	G	C	C	C	A	G	G	G
31	SCC	Diseased	CI0000030118	A	A	G	C	C	C	A	G	G	G
32	SCC	NORMAL	CI0000030118	0	0	0	0	C	C	0	0	0	0
33	AC	Diseased	CI0000030127	0	0	0	0	0	0	0	0	0	0
34	AC	NORMAL	CI0000030127	A	G	G	G	T	T	A	G	A	G
35	NA	Diseased	CI0000031318	0	0	0	0	C	C	A	A	0	0
36	SCC	Diseased	CI0000031380	0	0	0	0	C	T	0	0	0	0
37	SCC	Diseased	CI0000031393	0	0	0	0	0	0	0	0	0	0
38	AC	Diseased	CI0000031425	0	0	0	0	0	0	0	0	0	0
39	AC	Diseased	CI0000031525	0	0	0	0	0	0	0	0	0	0
40	AC	Diseased	CI0000031741	A	A	G	G	C	C	A	A	G	G
41	AC	NORMAL	CI0000031741	A	G	G	G	T	T	A	G	A	G
42	SCC	Diseased	CI0000030132	0	0	0	0	0	0	0	0	0	0
43	SCC	NORMAL	CI0000030132	A	A	G	C	C	C	A	G	G	G
44	AC	Diseased	CI0000031003	A	G	G	G	C	T	A	G	A	G
45	SCC	NORMAL	CI0000031380	A	A	G	C	C	C	A	G	G	G
46	SCC	Diseased	CI0000031443	A	G	G	G	C	T	A	G	A	G
47	SCC	NORMAL	CI0000031393	A	A	C	C	C	C	G	G	G	G
48	SCC	Diseased	CI0000031528	A	A	G	C	C	C	A	G	G	G
49	SCC	NORMAL	CI0000031528	A	A	C	C	C	C	G	G	G	G
50	AC	NORMAL	CI0000031425	A	A	G	G	C	C	A	A	G	G
51	AC	Diseased	CI0000031917	A	A	G	C	C	C	A	G	G	G
52	SCC	Diseased	CI0000031716	0	0	0	0	0	0	0	0	0	0
53	AC	Diseased	CI0000031581	A	A	G	C	C	C	A	G	G	G
54	AC	Diseased	CI0000031639	A	A	G	G	C	C	A	A	G	G
55	SCC	Diseased	CI0000031635	A	A	G	G	C	C	A	A	G	G
56	SCC	Diseased	CI0000031058	G	G	G	G	T	T	G	G	A	A
57	SCC	Diseased	CI0000031039	G	G	G	G	T	T	G	G	A	A
58	AC	Diseased	CI0000031021	A	A	G	G	C	C	A	A	G	G
59	AC	Diseased	CI0000031883	A	G	G	C	C	T	G	G	A	G
60	SCC	Diseased	CI0000031874	A	G	G	G	C	T	A	G	A	G
61	SCC	Diseased	CI0000031718	A	A	G	C	C	C	A	G	G	G
62	AC	Diseased	CI0000032087	A	A	G	G	C	C	A	A	G	G
63	AC	Diseased	CI0000032078	0	0	0	0	0	0	0	0	0	0
64	SCC	Diseased	CI0000032066	0	0	0	0	C	C	A	G	G	G
65	SCC	Diseased	CI0000031278	A	A	G	C	0	0	A	G	G	G
66	AC	Diseased	CI0000031233	0	0	0	0	0	0	0	0	0	0
67	SCC	Diseased	CI0000031172	0	0	0	0	C	C	G	G	0	0
68	SCC	Diseased	CI0000031110	A	G	G	C	T	T	G	G	A	G
69	SCC	Diseased	CI0000030425	A	A	G	G	C	C	A	A	G	G
70	AC	Diseased	CI0000030291	A	G	G	G	T	T	A	G	A	G
71	AC	Diseased	CI0000031223	A	G	G	G	C	C	A	G	A	G
72	AC	NORMAL	CI0000031003	A	A	G	G	C	C	A	A	G	G
73	AC	NORMAL	CI0000031021	A	A	G	G	C	C	A	A	G	G
74	SCC	NORMAL	CI0000031172	A	A	G	G	C	C	A	A	G	G
75	AC	NORMAL	CI0000031223	A	A	G	G	C	C	A	A	G	G
76	SCC	NORMAL	CI0000031278	A	A	G	G	C	C	A	A	G	G
77	SCC	NORMAL	CI0000031443	0	0	G	G	C	C	A	A	G	G
78	AC	NORMAL	CI0000031525	A	A	G	G	C	C	A	A	G	G
79	AC	NORMAL	CI0000031581	A	A	G	C	C	C	G	G	G	G
80	AC	NORMAL	CI0000031639	A	A	G	C	C	C	G	G	G	G
81	AC	NORMAL	CI0000032087	G	G	G	G	T	T	G	G	A	G
82	Other	Diseased	CI0000027315	A	G	G	G	T	T	A	G	A	G
83	Other	NORMAL	CI0000027315	0	0	0	0	T	T	G	G	0	0
84	AC	Diseased	CI0000028600	A	A	G	C	C	C	A	G	G	G
85	AC	NORMAL	CI0000028600	A	G	G	G	C	C	A	G	A	G
86	Other	Diseased	CI0000028606	A	A	G	G	C	C	A	A	G	G
87	Other	NORMAL	CI0000028606	A	G	G	G	C	T	A	G	A	G
88	Other	Diseased	CI0000030111	A	A	G	G	C	C	A	A	G	G
89	Other	NORMAL	CI0000030111	A	A	G	C	C	C	A	G	G	G
90	Other	Diseased	CI0000030411	A	G	G	G	T	T	A	G	A	G
91	Other	NORMAL	CI0000030411	A	A	G	C	C	C	A	G	G	G
92	Other	Diseased	CI0000030428	A	A	G	G	C	C	G	G	A	A
93	Other	NORMAL	CI0000030428	A	A	G	G	C	C	A	A	G	G
94	Other	Diseased	CI0000031517	A	G	G	G	T	T	A	G	A	G
95	Other	NORMAL	CI0000031517	A	A	G	G	C	C	A	A	G	G
96	AC	Diseased	CI0000031705	0	0	0	0	C	C	A	G	G	G
97	AC	NORMAL	CI0000031705	A	A	G	G	C	C	A	A	G	G
98	NA	Diseased	CI0000031735	A	A	G	G	C	C	A	A	G	G
99	NA	NORMAL	CI0000031735	A	A	G	G	C	C	A	A	G	G
100	Other	Diseased	CI0000031766	A	A	G	G	C	C	A	A	G	G
101	Other	NORMAL	CI0000031766	A	A	G	G	C	C	A	A	G	G
102	Other	Diseased	CI0000031768	A	A	G	G	C	C	A	A	G	G
103	Other	NORMAL	CI0000031768	A	A	G	G	C	C	A	A	G	G
104	Other	Diseased	CI0000031772	0	0	0	0	C	C	A	G	G	G
105	Other	NORMAL	CI0000031772	A	A	G	G	C	C	A	A	G	G
106	Other	Diseased	CI0000031786	A	A	G	C	C	C	A	G	G	G
107	Other	NORMAL	CI0000031786	A	A	G	G	C	C	A	A	G	G
108	NA	Diseased	CI0000032003	A	A	G	G	C	C	A	A	G	G
109	NA	NORMAL	CI0000032003	A	A	G	C	C	C	A	G	G	G
110	Other	Diseased	CI0000032042	A	G	G	G	0	0	A	G	A	G
111	Other	NORMAL	CI0000032042	A	A	G	C	C	C	A	G	G	G
112	Other	Diseased	CI0000032094	A	A	G	C	C	C	A	G	G	G
113	Other	NORMAL	CI0000032094	0	0	G	C	C	C	A	G	G	G
114	Other	Diseased	CI0000032067	A	A	G	C	C	C	A	G	G	G
115	Other	NORMAL	CI0000032067	A	A	G	C	C	C	A	G	G	G
116	AC	Diseased	CI0000032105	A	A	G	C	C	C	A	G	G	G
117	AC	NORMAL	CI0000032105	A	A	G	G	C	C	A	A	G	G
118	SCC	Diseased	CI0000032163	A	A	G	C	C	C	A	G	G	G
119	SCC	NORMAL	CI0000032163	A	A	G	G	C	C	A	A	G	G
120	SCC	Diseased	CI0000032168	A	A	G	G	C	C	A	A	G	G
121	SCC	NORMAL	CI0000032168	A	A	G	G	C	C	A	A	G	G
122	SCC	Diseased	CI0000032180	A	A	G	C	C	C	A	G	G	G
123	SCC	NORMAL	CI0000032180	A	A	G	G	C	C	A	A	G	G
124	SCC	Diseased	CI0000032182	A	A	G	C	C	C	A	G	G	G
125	SCC	NORMAL	CI0000032182	A	A	G	G	C	C	A	A	G	G
126	SCC	Diseased	CI0000032252	A	A	G	C	C	C	A	G	G	G
127	SCC	NORMAL	CI0000032252	A	A	G	G	C	C	A	A	G	G
128	NA	Diseased	CI0000032279	A	A	G	C	C	C	G	G	G	G
129	NA	NORMAL	CI0000032279	A	A	G	G	C	C	A	A	G	G
130	AC	Diseased	CI0000032284	A	A	G	G	C	C	A	A	G	G
131	AC	NORMAL	CI0000032284	A	A	G	G	C	C	A	A	G	G
132	SCC	Diseased	CI0000032298	A	A	G	C	C	C	A	G	G	G
133	SCC	NORMAL	CI0000032298	A	A	G	C	C	C	A	G	G	G
134	SCC	Diseased	CI0000032332	A	A	G	C	C	C	A	G	G	G
135	SCC	NORMAL	CI0000032332	A	A	G	C	C	C	A	G	G	G
136	AC	Diseased	CI0000032342	A	A	G	C	C	C	A	G	G	G
137	AC	NORMAL	CI0000032342	A	A	G	G	C	C	A	A	G	G
138	AC	Diseased	CI0000032346	A	A	G	G	C	C	A	A	G	G
139	AC	NORMAL	CI0000032346	A	A	G	G	C	C	A	A	G	G
140	AC	Diseased	CI0000032369	A	A	G	G	C	C	A	A	G	G
141	AC	NORMAL	CI0000032369	A	A	G	G	C	C	A	A	G	G
142	Other	Diseased	CI0000032390	A	G	G	G	T	T	A	G	A	G
143	Other	NORMAL	CI0000032390	A	A	G	G	C	C	A	A	G	G
144	SCC	Diseased	CI0000032393	A	A	G	G	C	C	G	G	A	G
145	SCC	NORMAL	CI0000032393	A	A	G	C	C	C	A	G	G	G
146	SCC	Diseased	CI0000032395	A	A	G	G	C	C	A	A	G	G
147	SCC	NORMAL	CI0000032395	A	A	G	C	C	C	A	G	G	G
148	SCC	Diseased	CI0000032406	A	A	C	C	C	C	G	G	G	G
149	SCC	NORMAL	CI0000032406	A	A	G	C	C	T	G	G	A	G
150	Other	Diseased	CI0000032416	A	A	C	C	C	C	G	G	G	G
151	Other	NORMAL	CI0000032416	A	A	G	G	C	C	A	A	G	G
153	SCC	Diseased	CI0000032429	A	A	G	G	C	C	A	A	G	G
154	SCC	NORMAL	CI0000032429	0	0	0	0	C	C	A	A	G	G
155	AC	Diseased	CI0000032451	A	A	G	G	C	C	A	A	G	G
156	AC	NORMAL	CI0000032451	A	A	G	C	C	C	A	G	G	G
